# Supplementary material for: Comparison of Machine Learning Algorithms for Predicting Spine Surgery Duration
Source: Medicina (Kaunas). 2026 Jul 6;62(7):1308. doi: 10.3390/medicina62071308 (PMC13413996; doi:10.3390/medicina62071308)
Supplement: Supplementary file 1 [file medicina-62-01308-s001.zip]

Archive with 5 entries (5 files):
- Supplementary_table S3(revised_clean).pdf
- Supplementary_table S4(new).pdf
- supplemenatary figure S1(new).png
- Supplementary_table S1(revised_clean).pdf
- Supplementary_table S2(revised_clean).pdf
